# Supplementary material for: Akinete formation under nitrogen limitation in an invasive cyanobacterium
Source: Front Microbiol. 2025 Dec 12;16:1677844. doi: 10.3389/fmicb.2025.1677844 (PMC12742475; doi:10.3389/fmicb.2025.1677844)
Supplement: Supplementary file 2 [file Table_1.xlsx]

## Sheet: Sheet1
	Mean (± standard deviation) of immature, mature, and total individuals of four Raphidiopsis raciborskii strains (MEL07, 26D9, 27F11, and ZIE11) over a 30-day period under nitrogen-limited conditions and two temperature treatments. Data are presented as: Top table: per liter (L⁻¹); Middle table: per unit of carbon (C⁻¹); Bottom table: per unit of chlorophyll (Chla⁻¹)
	20°C
	Time (days)	MEL07			26D9			27F11			ZIE11
		Immature (akinetes L-1)	Mature (akinetes L-1)	Total (akinetes L-1)	Immature (akinetes L-1)	Mature (akinetes L-1)	Total (akinetes L-1)	Immature (akinetes L-1)	Mature (akinetes L-1)	Total (akinetes L-1)	Immature (akinetes L-1)	Mature (akinetes L-1)	Total (akinetes L-1)
	0	2.9·104	2.9·103	3.9·104	1.4·105	8.7·104	2.2·105	1.5·105	1.2·105	2.7·105	8.7·104	9.6·103	9.6·104
	3	2.6·105 ± 1.8·105	1.3·105 ± 1.2·105	3.9·105 ± 3·105	6.9·105 ± 1.9·105	3.5·105 ± 8.6·104	1·106 ± 2.1·105	3.2·106 ± 1.1·106	5.8·105 ± 2.3·105	3.8·106 ± 1.1·106	1·106 ± 4.2·105	1.1·105 ± 7.1·104	1.1·106 ± 4.8·105
	6	3·105 ± 2.9·105	4.8·104 ± 4.2·104	3.5·105 ± 3.2·105	1.1·106 ± 5.1·105	8.5·105 ± 1.4·105	2·106 ± 6.3·105	6.5·106 ± 3.5·106	1.3·106 ± 5.3·105	7.8·106 ± 3.9·106	1.4·106 ± 4.3·105	3.2·105 ± 5.3·104	1.7·106 ± 4.8·105
	9	5.2·105 ± 4.8·105	1·105 ± 1·105	6.2·105 ± 4.6·105	1.7·106 ± 6.3·105	1.2·106 ± 2.9·105	2.9·106 ± 4·105	1.3·107 ± 9·106	3.1·106 ± 2.5·106	1.6·107 ± 1.2·107	1.5·106 ± 4.1·105	4·105 ± 2.4·104	1.9·106 ± 3.9·105
	12	4.2·105 ± 5.1·105	1.3·104 ± 1.5·104	4.3·105 ± 4.9·105	1.5·106 ± 7.7·104	2.8·106 ± 5.4·104	4.3·106 ± 5.9·104	2.8·107 ± 9.4·106	7.5·106 ± 1.1·106	3.5·107 ± 1·107	1.7·106 ± 3.2·105	6.2·105 ± 1.9·105	2.3·106 ± 4.7·105
	15	4.7·105 ± 3.6·105	3.9·104 ± 2.9·104	5·105 ± 3.8·105	1.5·106 ± 7.1·105	2.9·106 ± 8.6·105	4.4·106 ± 5.9·105	3·107 ± 9.6·106	1.4·107 ± 4.3·106	4.4·107 ± 1.2·107	3·106 ± 5·105	1.2·106 ± 3.7·105	4.2·106 ± 7.4·105
	18	3.1·105 ± 8.6·104	7.1·104 ± 5.6·103	3.8·105 ± 8.2·104	1.4·106 ± 3.5·105	2·106 ± 1.6·106	3.3·106 ± 1.3·106	3·107 ± 7.2·106	1.5·107 ± 3.2·106	4.5·107 ± 8.9·106	3.5·106 ± 1.1·106	1.1·106 ± 1.7·105	4.6·106 ± 1.2·106
	21	3.7·105 ± 1.7·105	5.1·104 ± 3.7·104	4.2·105 ± 1.9·105	1.3·106 ± 1.2·105	2.9·106 ± 1.7·104	4.2·106 ± 1.2·105	3.2·107 ± 5.3·106	2.6·107 ± 5.1·106	5.8·107 ± 3.3·106	4·106 ± 1.1·106	2.4·106 ± 4.1·105	6.4·106 ± 1.3·106
	24	4.5·105 ± 1.7·105	1.6·105 ± 1·105	6·105 ± 2.7·105	1.9·106 ± 1.1·105	4·106 ± 9.6·105	5.9·106 ± 1·106	3.2·107 ± 6·106	2.7·107 ± 3·106	5.9·107 ± 5.1·106	5.8·106 ± 2·106	2.6·106 ± 3.2·105	8.5·106 ± 2.3·106
	27	6.4·105 ± 3.2·105	1.5·105 ± 1·105	7.9·105 ± 4.2·105	3.1·106 ± 1.2·106	3.8·106 ± 1.3·106	6.8·106 ± 5.3·105	3.7·107 ± 1.6·107	3.7·107 ± 5.3·106	7.4·107 ± 2.1·107	5·106 ± 1.4·106	2.6·106 ± 1·106	7.5·106 ± 1.5·106
	30	6.3·105 ± 4.5·105	1.7·105 ± 1.4·105	8·105 ± 5.8·105	3·106 ± 1.3·106	3.8·106 ± 1.8·106	6.8·106 ± 1.1·106	3.2·107 ± 1.4·107	4.2·107 ± 1.3·107	7.4·107 ± 2.4·107	4.8·106 ± 4.8·105	4.3·106 ± 4.2·105	9.1·106 ± 8.7·105
	Total	4.2·105±3.1·105	9.1·104 ± 8.8·104	5·105 ± 3.7·105	1.7·106 ± 9.6·105	2.4·106 ± 1.5·106	3.8·106 ± 2.1·106	2.4·107 ± 1.4·107	1.7·107 ± 1.5·107	3.8·107 ± 2.8·107	3.1·106 ± 1.9·106	1.5·106 ± 1.4·106	4.2·106 ± 2.9·106
	Last 3 days	6.3·105±3.5·105	1.6·105 ± 1.1·105	8·105 ± 4.5·105	3·106 ± 1.1·106	3.8·106 ± 1.4·106	6.8·106 ± 7.4·105	3.5·107 ± 1.4·107	3.9·107 ± 9.1·106	7.4·107 ± 2·107	4.9·106 ± 9.6·105	3.4·106 ± 1.1·106	8.3·106 ± 1.4·106
	28°C
	Time (days)	MEL07			26D9			27F11			ZIE11
		Immature (akinetes L-1)	Mature (akinetes L-1)	Total (akinetes L-1)	Immature (akinetes L-1)	Mature (akinetes L-1)	Total (akinetes L-1)	Immature (akinetes L-1)	Mature (akinetes L-1)	Total (akinetes L-1)	Immature (akinetes L-1)	Mature (akinetes L-1)	Total (akinetes L-1)
	0	2.9·104	2.9·103	3.9·104	1.4·105	8.7·104	2.22·105	1.5·105	1.2·105	2.7·105	8.7·104	9.6·103	9.6·104
	3	1.2·105 ± 7.5·104	2.3·104 ± 1.5·104	1.4·105±7.5·104	5.2·105 ± 3.1·105	3.2·105 ± 1.9·105	8.4·105 ± 5·105	2.9·106 ± 1.4·106	1.2·106 ± 4.6·104	4.1·106 ± 1.4·106	1.4·106 ± 5.3·105	3.3·105 ± 1.9·105	1.7·106 ± 6.5·105
	6	5.3·105 ± 4·105	1.9·104 ± 9.6·103	5.5·105 ± 4.1·105	1.3·106 ± 7.6·105	7.6·105 ± 4.4·105	2.1·106 ± 9.7·105	2.1·106 ± 8.9·105	2.3·106 ± 2.9·105	4.4·106 ± 7·105	2.2·106 ± 8.4·105	7.5·105 ± 7.4·105	3·106 ± 3.9·105
	9	7·105 ± 4.3·105	6.4·103 ± 5.6·103	7·105 ± 4.4·105	1.3·106 ± 1.4·105	9.7·105 ± 7.8·105	2.3·106 ± 9.2·105	2.4·106 ± 1·106	2.2·106 ± 6.1·105	4.5·106 ± 1.3·106	3.2·106 ± 2·106	7.4·105 ± 7.5·105	3.9·106 ± 1.7·106
	12	7.8·105 ± 4.1·105	2.3·104 ± 2·104	8·105 ± 4.3·105	7.1·105 ± 2.7·105	1·106 ± 6.5·105	1.7·106 ± 6.4·105	4.4·106 ± 3·106	2.6·106 ± 8.3·105	7·106 ± 2.2·106	5.5·106 ± 7.9·105	1.2·106 ± 7.8·105	6.7·106 ± 9.7·104
	15	1.3·106 ± 1.6·105	2.3·104 ± 2·104	1.4·106 ± 1.4·105	3.9·105 ± 1.6·105	4.2·105 ± 3.6·105	8.1·105 ± 2.6·105	6.3·106 ± 4.2·106	2.6·106 ± 5.9·105	8.9·106 ± 3.8·106	5.3·106 ± 3.6·105	1.4·106 ± 6.9·105	6.7·106 ± 1·106
	18	1.1·106 ± 1.3·105	3.2·104 ± 2·104	1.2·106 ± 1.5·105	3.8·105 ± 3.5·105	5·105 ± 4.5·105	8.7·105 ± 2.1·105	9.9·106 ± 1.5·106	2.3·106 ± 5.98·105	1.2·107 ± 1.8·106	4.2·106 ± 1.5·106	1.7·106 ± 1.3·106	5.9·106 ± 7.7·105
	21	1.7·106 ± 4.6·105	6.4·104 ± 6.8·104	1.8·106 ± 4.2·105	2.8·105 ± 2.2·105	3.4·105 ± 3·105	6.2·105 ± 9.7·104	6·106 ± 3.5·106	2·106 ± 5·105	8·106 ± 3.5·106	4.4·106 ± 4·105	1.7·106 ± 8.8·105	6.1·106 ± 9.9·105
	24	1.2·106 ± 1.6·105	9.6·104 ± 5·104	1.3·106 ± 1.6·105	4.8·105 ± 4.5·105	4.7·105 ± 3.7·105	9.5·105 ± 1.5·105	6.2·106 ± 2.7·106	2.7·106 ± 7.8·105	8.9·106 ± 2.9·106	3.7·106 ± 1.9·105	1.3·106 ± 1.3·106	5·106 ± 1.2·106
	27	1.6·106 ± 5.6·103	4.8·104 ± 1.7·104	1.6·106 ± 2.2·104	2.5·105 ± 2.5·105	3.5·105 ± 3.2·105	6·105 ± 8.4·104	6·106 ± 2.4·106	3.7·106 ± 1.7·106	9.7·106 ± 1.1·106	4.3·106 ± 1.3·106	1.4·106 ± 8.6·105	5.7·106 ± 1.4·106
	30	1.4·106 ± 6.3·105	5.8·104 ± 1.9·104	1.5·106 ± 6.2·105	2.1·105 ± 1.6·105	2.8·105 ± 2·105	4.9·105 ± 4.8·104	5.8·106 ± 2.3·106	3.5·106 ± 1.4·106	9.3·106 ± 2·106	4.2·106 ± 1.3·106	1.3·106 ± 9.7·105	5.5·106 ± 1.3·106
	Total	1·106 ± 5.8·105	3.8·104 ± 3.6·104	1·106 ± 6.2·105	5.7·105 ± 4.9·105	5.3·105 ± 4.5·105	1.1·106 ± 7.9·105	5·106 ± 3.2·106	2.4·106 ± 1.1·106	7.3·106 ± 3.5·106	3.7·106 ± 1.7·106	1.1·106 ± 8.7·105	4.8·106 ± 2.1·106
	Last 3 days	1.5·106 ± 4·105	5.3·104 ± 1.7·104	1.6·106 ± 3.9·105	2.3·105 ± 1.9·105	3.2·105 ± 2.4·105	5.4·105 ± 8.8·104	5.9·106 ± 2.1·106	3.6·106 ± 1.4·106	9.5·106 ± 1.5·106	4.2·106 ± 1.2·106	1.3·106 ± 8.2·105	5.6·106 ± 1.2·106
	20°C
	Time (days)	MEL07			26D9			27F11			ZIE11
		Immature (akinetes mg C-1)	Mature (akinetes mg C-1)	Total (akinetes mg C-1)	Immature (akinetes mg C-1)	Mature (akinetes mg C-1)	Total (akinetes mg C-1)	Immature (akinetes mg C-1)	Mature (akinetes mg C-1)	Total (akinetes mg C-1)	Immature (akinetes mg C-1)	Mature (akinetes mg C-1)	Total (akinetes mg C-1)
	0	6·102	2·102	8·102	4.8·103	3.1·103	7.9·103	4.2·103	3.1·103	7.3·103	1·104	1.1·103	1.1·104
	3	9.9·103 ± 6.6·103	4.9·103 ± 4.5·103	1.5·104 ± 1.1·104	2.5·104 ± 7.6·103	1.3·104 ± 3.8·103	3.7·104 ± 9.7·103	4.9·105 ± 2.7·105	8.6·104 ± 3.6·104	5.8·105 ± 2.7·105	4.4·104 ± 2·104	4.9·103 ± 3.3·103	4.9·104 ± 2.3·104
	6	1.5·104 ± 1.4·104	2.4·103 ± 2.1·103	1.70·104 ± 1.6·104	4.6·104 ± 2.1·104	3.5·104 ± 6·103	8.1·104 ± 2.5·104	2.9·105 ± 1.4·105	6·104 ± 2·104	3.5·105 ± 1.6·105	6·104 ± 1.8·104	1.4·104 ± 2.1·103	7.3·104 ± 2.1·104
	9	2.6·104 ± 2.3·104	5.4·103 ± 5.7·103	3.1·104 ± 2.2·104	8.1·104 ± 3·104	5.8·104 ± 2.5·104	1.4·105 ± 4.5·104	4.6·105 ± 3.1·105	1.1·105 ± 8.5·104	5.7·105 ± 3.9·105	5.4·104 ± 1.5·104	1.4·104 ± 1.3·103	6.8·104 ± 1.4·104
	12	1.8·104 ± 2·104	5.7·102 ± 6.4·102	1.8·104 ± 1.9·104	4.6·104 ± 1.2·103	9·104 ± 6.7·103	1.4·105 ± 7.5·103	8.1·105 ± 2.7·105	2.2·105 ± 2.9·104	1·106 ± 3·105	5.6·104 ± 1.1·104	2.1·104 ± 7·103	7.7·104 ± 1.7·104
	15	1.8·104 ± 1.2·104	1.5·103 ± 1.1·103	1.9·104 ± 1.3·104	4.8·104 ± 2.4·104	9.2·104 ± 2.5·104	1.4·105 ± 1.7·104	9.3·105 ± 3.1·105	4.2·105 ± 1.2·105	1.3·106 ± 3.8·105	9.9·104 ± 1.5·104	3.8·104 ± 1.1·104	1.4·105 ± 2.1·104
	18	1.1·104 ± 3.2·103	2.5·103 ± 5.5·102	1.3·104 ± 3.3·103	4·104 ± 1.3·104	5.6·104 ± 4.5·104	9.6·104 ± 3.2·104	8·105 ± 2·105	4·105 ± 7.4·104	1.2·106 ± 2.3·105	1.1·105 ± 3.4·104	3.4·104 ± 5.2·103	1.4·105 ± 3.9·104
	21	1·104 ± 3.7·103	1.5·103 ± 1.1·103	1.2·104 ± 4.3·103	3.1·104 ± 1.3·103	7.3·104 ± 5·103	1·105 ± 4.1·103
	24							7.8·105 ± 1.1·105	6.5·105 ± 9·104	1.4·106 ± 7.1·104	1.4·105 ± 4.7·104	6.2·104 ± 6.3·103	2·105 ± 5.3·104
	27	1.6·104 ± 7.4·103	3.9·103 ± 2.4·103	2·104 ± 9.8·103	7.5·104 ± 3.5·104	8.9·104 ± 2.5·104	1.6·105 ± 2.6·104	8.4·105 ± 3.8·105	8.4·105 ± 1.5·105	1.7·106 ± 5.2·105	1.1·105 ± 2.8·104	6·104 ± 2.7·104	1.7·105 ± 3.6·104
	30	1.6·104 ± 9.6·103	4.2·103 ± 3.4·103	2·104 ± 1.3·104	7.2·104 ± 3.1·104	9·104 ± 4.4·104	1.6·105 ± 3.3·104	7.1·105 ± 3.1·105	9.3·105 ± 2.8·105	1.6·106 ± 5.3·105	1.1·105 ± 1.1·104	9.9·104 ± 8.4·103	2.1·105 ± 1.9·104
	Total	1.5·104 ± 1.2·104	2.9·103 ± 2.9·103	1.8·104 ± 1.3·104	5·104 ± 2.7·104	6.4·104 ± 3.6·104	1.1·105 ± 4.9·104	6.5·105 ± 3.2·105	4·105 ± 3.4·105	1.1·106 ± 5.8·105	8.4·104 ± 4·104	3.7·104 ± 3.1·104	1.2·105 ± 6.6·104
	Last 3 days	1.6·104 ± 7.6·103	4.1·103 ± 2.7·103	2·104 ± 9.9·103	7.4·104 ± 2.9·104	9·104 ± 3.2·104	1.6·105 ± 2.6·104	7.8·105 ± 3.2·105	8.8·105 ± 2.1·105	1.7·106 ± 4.7·105	1.1·105 ± 1.9·104	8·104 ± 2.8·104	1.9·105 ± 3.3·104
	28°C
	Time (days)	MEL07			26D9			27F11			ZIE11
		Immature (akinetes mg C-1)	Mature (akinetes mg C-1)	Total (akinetes mg C-1)	Immature (akinetes mg C-1)	Mature (akinetes mg C-1)	Total (akinetes mg C-1)	Immature (akinetes mg C-1)	Mature (akinetes mg C-1)	Total (akinetes mg C-1)	Immature (akinetes mg C-1)	Mature (akinetes mg C-1)	Total (akinetes mg C-1)
	0	6·102	2·102	8·102	4.8·103	3.1·103	7.9·103	4.2·103	4.2·103	7.3·103	1·104	1.1·103	1.1·104
	3	4.6·103 ± 3.2·103	8.8·102 ± 5.4·102	5.5·103 ± 3.2·103	1.7·104 ± 9.8·103	1.1·104 ± 6.1·103	2.8·104 ± 1.6·104	1.5·105 ± 2.8·104	2.5·105 ± 1.1·105	2.5·105 ± 1.1·105	4.6·104 ± 1.8·104	1.1·104 ± 5.4·103	5.7·104 ± 2.1·104
	6	3.2·104 ± 2.3·104	1.2·103 ± 5.6·102	3.3·104 ± 2.4·104	5.1·104 ± 2.6·104	3·104 ± 1.9·104	8.2·104 ± 3.5·104	8.8·104 ± 4.3·104	9.4·104 ± 8.1·103	1.8·105 ± 3.9·104	9·104 ± 3.3·104	3.2·104 ± 3.4·104	1.2·105 ± 2.3·104
	9	3.2·104 ± 1.8·104	2.8·102 ± 2.5·102	3.2·104 ± 1.9·104	4.3·104 ± 3.1·103	3.2·104 ± 2.4·104	7.4·104 ± 2.6·104	9.5·104 ± 3.4·104	9.3·104 ± 5·104	1.9·105 ± 7·104	9.5·104 ± 5.7·104	2.3·104 ± 2.4·104	1.2·105 ± 4.6·104
	12	3.2·104 ± 1.7·104	9.4·102 ± 8.5·102	3.3·104 ± 1.7·104	2·104 ± 6.8·103	2.8·104 ± 1.9·104	4.8·104 ± 1.8·104	1.2·105 ± 8.4·104	7·104 ± 1.9·104	1.9·105 ± 6.8·104	1.5·105 ± 3.5·104	3·104 ± 1.7·104	1.8·105 ± 1.8·104
	15	5.3·104 ± 1.7·104	7.9·102 ± 7.2·102	5.4·104 ± 1.7·104	1·104 ± 4.2·103	1·104 ± 9.9·103	2.2·104 ± 7.1·103	1.9·105 ± 1.3·105	7.6·104 ± 1.5·104	2.7·105 ± 1.2·105	1.4·105 ± 7.7·103	3.7·104 ± 1.8·104	1.7·105 ± 2.6·104
	18	4.2·104 ± 1.1·103	1.2·103 ± 6.8·102	4.3·104 ± 1.8·103	8.2·103 ± 7.4·103	1.1·104 ± 1·104	1.9·104 ± 5.1·103	2.5·105 ± 3.4·104	5.7·104 ± 1.3·104	3·105 ± 3.9·104	7.8·104 ± 2.8·104	3.2·104 ± 2.5·104	1.1·105 ± 1.6·104
	21	4.7·104 ± 2.1·104	1.6·103 ± 1.8·103	4.9·104 ± 2·104	5.1·103 ± 4.1·103	6.2·103 ± 5.4·103	1.1·104 ± 2·103
	24				8.8·103 ± 8·103	9·103 ± 7·103	1.8·104 ± 2.8·103	1.3·105 ± 6·104	5.7·104 ± 1.6·104	1.9·105 ± 6.4·104	7.4·104 ± 7.3·102	2.7·104 ± 2.8·104	1·105 ± 2.8·104
	27	4.5·104 ± 4.7·103	1.4·103 ± 3.7·102	4.6·104 ± 4.4·103	4.4·103 ± 4.4·103	6.3·103 ± 5.7·103	1.1·104 ± 1.5·103	1.3·105 ± 5.3·104	7.8·104 ± 3.7·104	2.1·105 ± 2.7·104	8.3·104 ± 2.1·104	2.6·104 ± 1.7·104	1.1·105 ± 2.2·104
	30	3.8·104 ± 1.3·104	1.6·103 ± 6.2·102	3.9·104 ± 1.3·104	3.7·103 ± 2.7·103	5·103 ± 3.6·103	8.8·103 ± 1.1·103	1.2·105 ± 4.6·104	6.8·104 ± 2.6·104	1.8·105 ± 3.9·104	8.5·104 ± 2.8·104	2.7·104 ± 2.1·104	1.1·105 ± 3.1·104
	Total	3.5·104 ± 1.9·104	1.1·103 ± 7.9·102	3.6·104 ± 1.9·104	1.7·104 ± 1.8·104	1.5·104 ± 1.5·104	3.3·104 ± 3·104	1.4·105 ± 7.6·104	7.3·104 ± 3.3·104	2.1·105 ± 8·104	9·104 ± 4.2·104	2.6·104 ± 2·104	1.2·105 ± 4.6·104
	Last 3 days	4.1·104 ± 9.8·103	1.5·103 ± 4.7·102	4.3·104 ± 9.5·103	4.1·103 ± 3.3·103	5.7·103 ± 4.3·103	9.7·103 ± 1.6·103	1.2·105 ± 4.5·104	7.3·104 ± 2.9·104	1.9·105 ± 3.3·104	8.4·104 ± 2.2·104	2.6·104 ± 1.7·104	1.1·105 ± 2.4·104
	20°C
	Time (days)	MEL07			26D9			27F11			ZIE11
		Immature (akinetes µg Chla-1)	Mature (akinetes µg Chla-1)	Total (akinetes µg Chla-1)	Immature (akinetes µg Chla-1)	Mature (akinetes µg Chla-1)	Total (akinetes µg Chla-1)	Immature (akinetes µg Chla-1)	Mature (akinetes µg Chla-1)	Total (akinetes µg Chla-1)	Immature (akinetes µg Chla-1)	Mature (akinetes µg Chla-1)	Total (akinetes µg Chla-1)
	0
	3	280 ± 201	139 ± 131	419 ± 332	912 ± 354	447 ± 137	1360 ± 450	3570 ± 1068	659 ± 304	4229 ± 995	907 ± 364	99 ± 61	1006 ± 417
	6	337 ± 275	59 ± 52	396 ± 309	841 ± 439	643 ± 158	1485 ± 572	3609 ± 1517	738 ± 177	4347 ± 1665	720 ± 294	164 ± 42	885 ± 336
	9	670 ± 628	138 ± 152	808 ± 624	1113 ± 419	758 ± 158	1870 ± 262	4727 ± 2817	1166 ± 766	5893 ± 3582	792 ± 221	212 ± 13	1004 ± 211
	12	366 ± 429	12 ± 13	378 ± 418	695 ± 89	1363 ± 223	2057 ± 308	8434 ± 2998	2306 ± 392	10738 ± 3378	913 ± 128	332 ± 87	1245 ± 187
	15	294 ± 174	26 ± 17	320 ± 182	465 ± 224	900 ± 312	1365 ± 281	6772 ± 2295	3028 ± 776	9800 ± 2697	1615 ± 337	612 ± 140	2226 ± 373
	18	186 ± 32	43 ± 7	229 ± 26	300 ± 125	392 ± 315	692 ± 194	7062 ± 1890	3614 ± 948	10675 ± 2555	1823 ± 598	587 ± 107	2410 ± 699
	21	168 ± 29	24 ± 19	192 ± 39	251 ± 10	593 ± 77	844 ± 84	6922 ± 1506	5415 ± 880	12338 ± 1289	1806 ± 449	1066 ± 195	2873 ± 545
	24	174 ± 12	58 ± 16	231 ± 8	325 ± 80	678 ± 122	1003 ± 183	5326 ± 836	4450 ± 529	9776 ± 310	959 ± 271	439 ± 19	1399 ± 289
	27	165 ± 73	40 ± 24	204 ± 97	464 ± 221	543 ± 166	1007 ± 227	6706 ± 3521	6564 ± 1796	13270 ± 5312	725 ± 192	389 ± 180	1114 ± 248
	30	185 ± 105	49 ± 40	234 ± 137	449 ± 207	554 ± 275	1003 ± 260	5408 ± 2552	6977 ± 2495	12384 ± 4709	677 ± 70	601 ± 51	1279 ± 118
	Total	282 ± 272	59 ± 71	341 ± 298	582 ± 354	687 ± 320	1269 ± 500	5853 ± 2426	3492 ± 2438	9345 ± 4111	1094 ± 524	450 ± 289	1544 ± 743
	Last 3 days	175 ± 81	45 ± 30	219 ± 107	456 ± 192	549 ± 203	1005 ± 260	6057 ± 2841	6771 ± 1957	12384 ± 4709	701 ± 132	495 ± 166	1196 ± 196
	28°C
	Time (days)	MEL07			26D9			27F11			ZIE11
		Immature (akinetes µg Chla-1)	Mature (akinetes µg Chla-1)	Total (akinetes µg Chla-1)	Immature (akinetes µg Chla-1)	Mature (akinetes µg Chla-1)	Total (akinetes µg Chla-1)	Immature (akinetes µg Chla-1)	Mature (akinetes µg Chla-1)	Total (akinetes µg Chla-1)	Immature (akinetes µg Chla-1)	Mature (akinetes µg Chla-1)	Total (akinetes µg Chla-1)
	0
	3	158 ± 98	30 ± 18	188 ± 96	352 ± 196	221 ± 123	573 ± 317	1820 ± 911	763 ± 61	2582 ± 962	689 ± 307	156 ± 68	844 ± 340
	6	642 ± 481	23 ± 10	665 ± 491	512 ± 249	305 ± 190	817 ± 346	693 ± 400	725 ± 141	1418 ± 455	924 ± 267	347 ± 378	1271 ± 211
	9	555 ± 322	5 ± 4	560 ± 326	386 ± 24	281 ± 201	667 ± 213	707 ± 379	620 ± 179	1327 ± 497	1056 ± 578	269 ± 290	1325 ± 480
	12	477 ± 188	13 ± 12	490 ± 199	177 ± 61	253 ± 163	430 ± 156	1147 ± 808	642 ± 171	1789 ± 638	1594 ± 318	328 ± 201	1922 ± 198
	15	601 ± 374	7 ± 7	608 ± 368	76 ± 18	105 ± 93	181 ± 90	1234 ± 834	512 ± 131	1746 ± 705	1282 ± 155	349 ± 188	1631 ± 331
	18	514 ± 18	14 ± 8	528 ± 17	64 ± 56	91 ± 81	155 ± 40	1796 ± 260	415 ± 100	2211 ± 313	877 ± 362	340 ± 249	1216 ± 250
	21	475 ± 135	18 ± 19	493 ± 122	51 ± 31	52 ± 45	93 ± 18	906 ± 511	301 ± 81	1207 ± 501	651 ± 57	244 ± 122	895 ± 122
	24	394 ± 99	29 ± 12	423 ± 91	65 ± 59	66 ± 51	130 ± 22	823 ± 365	356 ± 92	1179 ± 376	641 ± 12	232 ± 244	873 ± 239
	27	444 ± 33	13 ± 4	457 ± 29	35 ± 37	45 ± 40	80 ± 5	793 ± 337	481 ± 226	1273 ± 195	573 ± 178	177 ± 108	750 ± 177
	30	493 ± 272	19 ± 5	512 ± 273	27 ± 20	36 ± 26	63 ± 8	740 ± 286	441 ± 173	1182 ± 243	609 ± 209	187 ± 136	795 ± 206
	Total	475 ± 244	17 ± 12	492 ± 242	173 ± 193	145 ± 143	319 ± 305	1066 ± 624	526 ± 192	1591 ± 646	890 ± 403	263 ± 195	1152 ± 443
	Last 3 days	468 ± 176	16 ± 5	485 ± 176	31 ± 27	41 ± 31	72 ± 11	766 ± 281	461 ± 181	1227 ± 204	591 ± 175	182 ± 110	773 ± 173
	Mean (± standard deviation) carbon and nitrogen concentration (mg L⁻¹), and chlorophyll a concentration (µg L⁻¹) measured over a 30-day period for four Raphidiopsis raciborskii strains (MEL07, 26D9, 27F11, and ZIE11) grown under nitrogen-limited conditions and two temperature treatments.
	20°C
	Time (days)	MEL07				26D9				27F11				ZIE11
		Carbon (mg L-1)	Nitrogen (mg L-1)	C:N (mol)	Chla (µg L-1)	Carbon (mg L-1)	Nitrogen (mg L-1)	C:N (mol)	Chla (µg L-1)	Carbon (mg L-1)	Nitrogen (mg L-1)	C:N (mol)	Chla (µg L-1)	Carbon (mg L-1)	Nitrogen (mg L-1)	C:N (mol)	Chla (µg L-1)
	0	48.1 ± 0.1	8.2 ± 0.6	6.9 ± 0.5		28 ± 1.4	6.8 ± 0	4.8 ± 0.2		36.9 ± 0.7	8.4 ± 0.3	5.1 ± 0.3		8.6 ±0.3	1.9 ± 0.2	5.2 ±0.3
	3	26.1 ± 1.7	6 ± 0.7	5.1 ± 0.7	943.4 ± 34.6	28.5 ± 1.9	5.8 ± 0.7	6 ± 0.4	786.5 ± 116	6.5 ± 1.3			889.9 ± 60.7	23.5 ± 1	5.3 ± 0.2	5.2 ± 0.03	1129.9 ± 13.9
	6	21 ± 1	4.6 ± 0.1	5.3 ± 0.2	836.7 ± 146.5	23.8 ± 0.7	5 ± 0.2	5.5 ± 0.1	1330 ± 110.4	22.5 ± 1.9	5.7 ± 0.5	4.5 ±0.6	1752.6 ± 291.2	23.7 ± 1.8	5 ± 0.3	5.5 ± 0.1	1946.1 ± 239.6
	9	19.3 ± 1.5	4 ± 0.7	5.7 ± 0.8	833.8 ± 162.6	25.1 ± 8.6	4.5 ± 1.2	6.1 ± 0.5	1525.3 ± 107.6	26.3 ± 1.7	5.5 ± 0.4	5.7 ± 0.1	2523 ± 608.8	28.3 ± 1.3	5.6 ± 0.7	6 ± 0.7	1894.8 ± 21.6
	12	23.6 ± 2.2	4.9 ± 0.5	5.6 ± 0.2	1096.2 ± 65.9	31.3 ± 1.8	6.1 ± 0.3	6.1 ± 0.1	2117 ± 285.4	33.4 ± 1.3	7.5 ± 0.4	5.2 ± 0.2	3277.9 ± 219.7	30.8 ± 1.3	5.6 ± 0.3	6.3 ± 0.2	1855 ± 108.5
	15	24.4 ± 2.7	5.1 ±0.5	5.7 ± 0.03	1471.1 ± 299.7	31.3 ± 0.9	6.2 ± 0.1	6 ± 0.2	3271 ± 236.2	32.4 ± 1.1	7 ± 0.3	5.5 ± 0.04	4453.1 ± 285.3	30.3 ± 0.8	5.5 ± 0.1	6.5 ± 0.2	1885 ± 259.9
	18	28.8 ± 3.9	6.5 ± 1.2	5.1 ± 0.7	1643.6 ± 196.8	33.7 ± 2.4	6.5 ± 0.6	6 ± 0.1	4708 ± 799.7	38 ± 1.5	8.3 ± 0.3	5.4 ± 0.01	4242.9 ± 207.2	34 ± 2	6.1 ± 0.3	6.4 ± 0.2	1925.4 ± 83
	21	37.6 ± 5	8.12 ± 1	5.4 ±0.1	2134.7 ± 620.1	40.6 ± 2.1	8.1 ± 0.5	5.8 ± 0.1	4987.1 ± 593.2				4716.9 ± 283.5				2207.4 ± 73.2
	24				2620.5 ± 1203.6				5945.9 ± 1291.9	42.3 ± 2.4	9.3 ± 0.5	5.3 ± 0.1	6022.4 ± 399.2	44.8 ±5.3	9.4 ± 1.1	5.5 ± 0.4	5986.1 ± 502.4
	27	38.7 ± 1.8	8.4 ± 0.4	5.4 ± 0.1	3800.1 ± 224.6	41 ± 4.4	8.5 ± 0.8	5.6 ± 0.2	6942 ± 1247.3	44.4 ± 1.2	9.7 ± 0.3	5.4 ±0.1	5819.8 ± 971.5	42.1 ± 4	9 ± 0.7	5.6 ± 0.6	6812.3 ± 442.8
	30	38.5 ± 3.8	8.6 ± 1	5.2 ± 0.1	3188.9 ± 578.1	42.2 ± 1.7	8.6 ± 0.3	5.7 ± 0.1	6917.9 ± 778.1	45.6 ± 1.2	9.9 ± 0.4	5.4 ± 0.1	6034.3 ± 301.3	42.7 ± 0.9	8.7 ± 0.4	5.9 ± 0.3	7081.8 ± 250.1
	Total	29.8 ± 9.2	6.4 ± 1.9	5.5 ± 0.6	1856.9 ± 1091	32.6 ± 7.5	6.6 ± 1.5	5.8 ± 0.4	3852.1 ± 2346	32.5 ± 11.7	7.8 ± 1.5	5.3 ± 0.4	3973.2 ± 1791.2	31.4 ± 9.7	6.3 ± 2	5.8 ± 0.5	3272.4 ± 2273.7
	Last 3 days	38.8 ± 3.2	8.5 ± 0.9	5.3 ± 0.1	3494.5 ± 515.7	42.1 ± 3.4	8.6 ± 0.6	5.7 ± 0.1	6930 ± 929.9	44.6 ± 1.1	9.6 ± 0.2	5.4 ± 0.1	5927 ± 654	43.4 ± 1.8	8.9 ± 0.6	5.7 ± 0.5	6947 ± 353.9
	28°C
	Time (days)	MEL07				26D9				27F11				ZIE11
		Carbon (mg L-1)	Nitrogen (mg L-1)	C:N (mol)	Chla (µg L-1)	Carbon (mg L-1)	Nitrogen (mg L-1)	C:N (mol)	Chla (µg L-1)	Carbon (mg L-1)	Nitrogen (mg L-1)	C:N (mol)	Chla (µg L-1)	Carbon (mg L-1)	Nitrogen (mg L-1)	C:N (mol)	Chla (µg L-1)
	0	48.1 ± 0.1	8.2 ± 0.6	6.9 ± 0.5		28 ± 1.4	6.8 ± 0	4.8 ± 0.2		36.9 ± 0.7	8.4 ± 0.3	5.1 ± 0.3		8.6 ±0.3	1.9 ± 0.2	5.2 ±0.3
	3	25 ± 1	5.7 ± 0.6	5.3 ± 0.3	726 ± 52.2	30.2 ± 1.1	6.7 ± 0.5	5.3 ± 0.3	1441.4 ± 87.3	14.5 ± 12.4	7.1 ± 0.4	4.9	1599.9 ± 76.1	30.1 ± 2	6.5 ± 0.4	5.4 ± 0.1	2052.9 ± 348.8
	6	16.5 ± 0.5	3.6 ± 0.2	5.3 ± 0.1	828.1 ± 137.4	24.7 ± 1.9	5.1 ± 0.4	5.7 ± 0.1	2518.7 ± 239.2	22.8 ± 4.5	5.1 ± 0.9	5.3 ± 0.1	3288.6 ± 1019	24.7 ± 1.6	4.9 ± 0.3	5.8 ± 0.2	2355.8 ± 263.1
	9	21 ± 2	4.4 ± 0.2	5.7 ± 0.3	1217.4 ± 114.7	31.7 ± 3.4	6.4 ± 0.7	5.9 ± 0.2	3342.6 ± 411	26.5 ± 5.9	5.5 ± 1.2	5.6 ± 0.1	3487.9 ± 365.8	33.4 ± 1.5	6.6 ± 0.2	5.9 ± 0.2	2918.9 ± 288.4
	12	28.2 ± 8.5	6 ± 1.8	5.5 ± 0.3	1552.3 ± 324.5	36.2 ± 1	7.3 ± 0.3	5.8 ± 0.2	3977.7 ± 130.2	38.7 ± 5.5	7.9 ± 1.2	5.8 ± 0.1	3954.9 ± 252.4	38.3 ± 3.5	7.4 ± 0.7	6.1 ± 0.1	3497.3 ± 299.6
	15	26.4 ± 3.9	5.7 ± 0.7	5.4 ± 0.2	2630.3 ± 1062.9	37.7 ± 0.9	8.5 ± 0.7	5 ± 0.4	5005.3 ± 1683.1	33.9 ± 1.6	7.2 ± 0.3	5.6 ± 0.1	5059.7 ± 754.6	38.3 ± 1.8	7.6 ± 0.4	6 ± 0.2	4129.9 ± 513.1
	18	27.1 ± 2.2	6 ± 0.5	5.3 ± 0.1	2177.7 ± 284.4	45.5 ± 1.2	8.9 ± 0.3	5.9 ± 0.1	5676.1 ± 363.1	40.6 ± 1.1	8.7 ± 0.3	5.5 ± 0.1	5516.8 ± 108.1	53.9 ± 1.6	11.7 ± 1	5.4 ± 0.4	4865.2 ± 264.8
	21	37.4 ± 4.6	8.4 ± 1	5.2 ± 0.1	3561.1 ± 34.2	55 ± 1.4	11.3 ± 0.3	5.7 ± 0.1	6687.6 ± 257.5				6573.7 ± 183.8				6776 ± 178.6
	24				3207.5 ± 556.3	54.3 ± 2.1	11.1 ± 0.7	5.7 ± 0.2	7309.3 ± 258.9	48 ± 1.8	10.2 ± 0.3	5.5 ± 0.1	7518.2 ± 228	46.5 ± 7.1	9.6 ± 1.7	5.7 ± 0.2	5753.3 ± 325.6
	27	34.2 ± 3.3	7.8 ± 0.6	5.1 ± 0.1	3523.9 ± 260.5	56.8 ± 1.2	11.6 ± 0.3	5.7 ± 0.1	7481.6 ± 576.7	47.8 ± 1.5	10.2 ± 0.3	5.5 ± 0.1	7658.6 ± 355.4	51.8 ± 2.1	10.7 ± 0.4	5.7 ± 0.1	7513.1 ± 209.4
	30	37.7 ± 2.7	8.6 ± 0.6	5.2 ± 0.1	3060.6 ± 396.2	55.9 ± 1.5	11.6 ± 0.4	5.7 ± 0.1	7717.2 ± 250.4	50.6 ± 0.7	10.9 ± 0.4	5.5 ± 0.2	7881.7 ± 61.8	50.7 ± 3.1	10.5 ± 0.5	5.6 ± 0.2	6896.4 ± 260
	Total	29.1 ± 9.2	6.3 ± 1.8	5.4 ± 0.5	2249.1 ± 1125.1	41.5 ± 11.9	8.6 ± 2.3	5.6 ± 0.4	5115.8 ± 2208.6	35.5 ± 12.6	7.8 ± 2.9	5.5 ± 0.2	5254 ± 2110.1	38.7 ± 13.2	8 ± 2.8	5.7 ± 0.3	4675.9 ± 1937.8
	Last 3 days	36.2 ± 3.4	8.2 ± 0.7	5.1 ± 0.1	3292.3 ± 392.9	55.9 ± 1.2	11.5 ± 0.4	5.9 ± 0.1	7599.4 ± 418	49.1 ± 2.2	10.4 ± 0.6	5.5 ± 0.1	7770.2 ± 258.8	50.6 ± 2.6	10.4 ± 0.4	5.7 ± 0.1	7204.8 ± 398.3
